# Supplementary material for: Sex-Dependent Phenotypic and Histomorphometric Biomarkers in the APPswe/PS1dE9/Blg Mouse Model of Alzheimer’s Disease
Source: Brain Sci. 2025 Nov 18;15(11):1237. doi: 10.3390/brainsci15111237 (PMC12651399; doi:10.3390/brainsci15111237)
Supplement: Supplementary file 1 [file brainsci-15-01237-s001.zip]

Archive with 1 entries (1 files):
- brainsci-3974258-supplementary.pdf
